# Supplementary material for: Heterozygous DHTKD1 Variants in Two European Cohorts of Amyotrophic Lateral Sclerosis Patients
Source: Genes (Basel). 2021 Dec 29;13(1):84. doi: 10.3390/genes13010084 (PMC8774751; doi:10.3390/genes13010084)
Supplement: Supplementary file 1 [file genes-13-00084-s001.zip]

Archive with 1 entries (1 files):
- genes-1511884-supplementary.pdf
